# Supplementary material for: Antibiotic Resistance and Genetic Determinants of Helicobacter pylori in Oman: Insights from Phenotypic and Whole-Genome Analysis
Source: Int J Mol Sci. 2025 Jun 12;26(12):5628. doi: 10.3390/ijms26125628 (PMC12193486; doi:10.3390/ijms26125628)
Supplement: Supplementary file 1 [file ijms-26-05628-s001.zip]

Archive with 1 entries (1 files):
- ijms-3619707-supplementary.pdf
